# Supplementary material for: Methodological and Short-Term Diurnal Variation in Surface and Cargo Proteins in Plasma Extracellular Vesicles
Source: Curr Issues Mol Biol. 2026 Jan 22;48(1):120. doi: 10.3390/cimb48010120 (PMC12840092; doi:10.3390/cimb48010120)
Supplement: Supplementary file 1 [file cimb-48-00120-s001.zip]

Archive with 1 entries (1 files):
- Supplementary information- CIMBv4.pdf
